# Supplementary material for: rRNA methylation by Spb1 regulates the GTPase activity of Nog2 during 60S ribosomal subunit assembly
Source: Nat Commun. 2023 Mar 2;14:1207. doi: 10.1038/s41467-023-36867-5 (PMC9981671; doi:10.1038/s41467-023-36867-5)
Supplement: Supplementary file 6 — Source Data [file 41467_2023_36867_MOESM6_ESM.xlsx]

## Sheet: Fig. 5
F

## Sheet: Fig. 5 MS data
FDR Confidence	Accession	Description	% Coverage	# Peptides	# PSMs	# Unique Peptides	MW in kDa	Gene Symbol	Abundance SPB1	Abundance spb1D52A
High (≤1%)	Q02892	Nucleolar GTP-binding protein 1 OS=Saccharomyces cerevisiae (strain ATCC 204508 / S288c) OX=559292 GN=NOG1 PE=1 SV=1	74	68	493	68	74.4	NOG1	1.93655e+09	1.40629e+09
High (≤1%)	P26321	60S ribosomal protein L5 OS=Saccharomyces cerevisiae (strain ATCC 204508 / S288c) OX=559292 GN=RPL5 PE=1 SV=4	82	27	451	27	33.7	RPL5	1.01428e+09	6.45792e+08
High (≤1%)	P53145	Large subunit GTPase 1 OS=Saccharomyces cerevisiae (strain ATCC 204508 / S288c) OX=559292 GN=LSG1 PE=1 SV=1	81	73	395	73	72.7	LSG1	1.4279e+09	3.22911e+08
High (≤1%)	P14126	60S ribosomal protein L3 OS=Saccharomyces cerevisiae (strain ATCC 204508 / S288c) OX=559292 GN=RPL3 PE=1 SV=4	75	48	319	48	43.7	RPL3	9.01001e+08	5.20265e+08
High (≤1%)	P53261	Pescadillo homolog OS=Saccharomyces cerevisiae (strain ATCC 204508 / S288c) OX=559292 GN=NOP7 PE=1 SV=1	69	72	303	72	69.8	NOP7	3.77685e+08	4.76298e+08
High (≤1%)	Q12389	ATP-dependent RNA helicase DBP10 OS=Saccharomyces cerevisiae (strain ATCC 204508 / S288c) OX=559292 GN=DBP10 PE=1 SV=2	65	85	298	85	112.9	DBP10	2.86437e+08	3.00993e+08
High (≤1%)	Q03862	Probable metalloprotease ARX1 OS=Saccharomyces cerevisiae (strain ATCC 204508 / S288c) OX=559292 GN=ARX1 PE=1 SV=1	90	47	296	47	65.2	ARX1	1.04901e+09	2.79663e+08
High (≤1%)	Q04660	Ribosome biogenesis protein ERB1 OS=Saccharomyces cerevisiae (strain ATCC 204508 / S288c) OX=559292 GN=ERB1 PE=1 SV=1	63	65	292	65	91.6	ERB1	2.19507e+08	4.00759e+08
High (≤1%)	P53742	Nucleolar GTP-binding protein 2 OS=Saccharomyces cerevisiae (strain ATCC 204508 / S288c) OX=559292 GN=NOG2 PE=1 SV=1	77	53	282	53	55.5	NOG2	5.06242e+08	3.41997e+08
High (≤1%)	P10664	60S ribosomal protein L4-A OS=Saccharomyces cerevisiae (strain ATCC 204508 / S288c) OX=559292 GN=RPL4A PE=1 SV=4	85	37	274	3	39.1	RPL4A	1.04679e+09	5.95307e+08
High (≤1%)	P49626	60S ribosomal protein L4-B OS=Saccharomyces cerevisiae (strain ATCC 204508 / S288c) OX=559292 GN=RPL4B PE=1 SV=2	85	36	269	2	39	RPL4B	22707208	1.06924e+07
High (≤1%)	P40991	25S rRNA (cytosine(2870)-C(5))-methyltransferase OS=Saccharomyces cerevisiae (strain ATCC 204508 / S288c) OX=559292 GN=NOP2 PE=1 SV=1	77	49	266	49	69.8	NOP2	2.97754e+08	4.92498e+08
High (≤1%)	P38861	60S ribosomal export protein NMD3 OS=Saccharomyces cerevisiae (strain ATCC 204508 / S288c) OX=559292 GN=NMD3 PE=1 SV=3	71	35	262	35	59.1	NMD3	9.71083e+08	2.80004e+08
High (≤1%)	Q03532	ATP-dependent RNA helicase HAS1 OS=Saccharomyces cerevisiae (strain ATCC 204508 / S288c) OX=559292 GN=HAS1 PE=1 SV=1	85	51	244	51	56.7	HAS1	2.18458e+08	3.72637e+08
High (≤1%)	P38779	Proteasome-interacting protein CIC1 OS=Saccharomyces cerevisiae (strain ATCC 204508 / S288c) OX=559292 GN=CIC1 PE=1 SV=1	85	52	237	52	42.5	CIC1	3.52e+08	4.04507e+08
High (≤1%)	P25582	27S pre-rRNA (guanosine(2922)-2'-O)-methyltransferase OS=Saccharomyces cerevisiae (strain ATCC 204508 / S288c) OX=559292 GN=SPB1 PE=1 SV=2	61	52	231	52	96.4	SPB1	1.70907e+08	1.80065e+08
High (≤1%)	P40010	Nuclear GTP-binding protein NUG1 OS=Saccharomyces cerevisiae (strain ATCC 204508 / S288c) OX=559292 GN=NUG1 PE=1 SV=1	71	51	230	51	57.7	NUG1	5.06279e+08	3.36014e+08
High (≤1%)	Q12024	Ribosome biogenesis protein YTM1 OS=Saccharomyces cerevisiae (strain ATCC 204508 / S288c) OX=559292 GN=YTM1 PE=1 SV=1	78	37	172	37	51.3	YTM1	7.54502e+07	1.30903e+08
High (≤1%)	P36160	Ribosome biogenesis protein RPF2 OS=Saccharomyces cerevisiae (strain ATCC 204508 / S288c) OX=559292 GN=RPF2 PE=1 SV=1	61	23	169	23	39.6	RPF2	2.35373e+08	2.84009e+08
High (≤1%)	Q06338	Protein BCP1 OS=Saccharomyces cerevisiae (strain ATCC 204508 / S288c) OX=559292 GN=BCP1 PE=1 SV=1	68	29	169	29	32.6	BCP1	1.11572e+08	5.35604e+08
High (≤1%)	P19882	Heat shock protein 60, mitochondrial OS=Saccharomyces cerevisiae (strain ATCC 204508 / S288c) OX=559292 GN=HSP60 PE=1 SV=1	72	50	168	50	60.7	HSP60	5.41741e+08	5.45925e+06
High (≤1%)	P53136	Ribosome biogenesis protein NSA1 OS=Saccharomyces cerevisiae (strain ATCC 204508 / S288c) OX=559292 GN=NSA1 PE=1 SV=1	78	41	150	41	51.9	NSA1	1.17831e+08	1.71405e+08
High (≤1%)	P05317	60S acidic ribosomal protein P0 OS=Saccharomyces cerevisiae (strain ATCC 204508 / S288c) OX=559292 GN=RPP0 PE=1 SV=2	67	22	149	22	33.7	RPP0	1.11347e+09	6.43741e+08
High (≤1%)	Q06709	Cytoplasmic 60S subunit biogenesis factor REH1 OS=Saccharomyces cerevisiae (strain ATCC 204508 / S288c) OX=559292 GN=REH1 PE=1 SV=1	64	28	147	28	49.7	REH1	3.53173e+08	1.43939e+08
High (≤1%)	Q07896	Nucleolar complex-associated protein 3 OS=Saccharomyces cerevisiae (strain ATCC 204508 / S288c) OX=559292 GN=NOC3 PE=1 SV=1	63	42	147	42	75.5	NOC3	8.09703e+07	9.90003e+07
High (≤1%)	Q12080	Ribosome biogenesis protein NOP53 OS=Saccharomyces cerevisiae (strain ATCC 204508 / S288c) OX=559292 GN=NOP53 PE=1 SV=1	61	42	144	42	52.5	NOP53	2.32997e+08	2.05431e+08
High (≤1%)	P40693	Ribosome biogenesis protein RLP7 OS=Saccharomyces cerevisiae (strain ATCC 204508 / S288c) OX=559292 GN=RLP7 PE=1 SV=1	56	24	139	24	36.5	RLP7	2.73031e+08	3.46956e+08
High (≤1%)	P40078	Ribosome biogenesis protein NSA2 OS=Saccharomyces cerevisiae (strain ATCC 204508 / S288c) OX=559292 GN=NSA2 PE=1 SV=1	66	24	136	24	29.7	NSA2	3.21975e+08	3.30232e+08
High (≤1%)	P20484	Protein MAK11 OS=Saccharomyces cerevisiae (strain ATCC 204508 / S288c) OX=559292 GN=MAK11 PE=1 SV=2	81	38	134	38	47.3	MAK11	6.26997e+07	3.19089e+08
High (≤1%)	P25382	Ribosome assembly protein 4 OS=Saccharomyces cerevisiae (strain ATCC 204508 / S288c) OX=559292 GN=RSA4 PE=1 SV=3	74	37	132	37	57	RSA4	1.27406e+08	8.08121e+07
High (≤1%)	P36049	rRNA-processing protein EBP2 OS=Saccharomyces cerevisiae (strain ATCC 204508 / S288c) OX=559292 GN=EBP2 PE=1 SV=1	48	40	132	40	49.7	EBP2	9.26713e+07	1.46955e+08
High (≤1%)	Q08235	Ribosome biogenesis protein BRX1 OS=Saccharomyces cerevisiae (strain ATCC 204508 / S288c) OX=559292 GN=BRX1 PE=1 SV=2	80	26	130	26	33.5	BRX1	1.00302e+08	2.01917e+08
High (≤1%)	P38805	Ribosome production factor 1 OS=Saccharomyces cerevisiae (strain ATCC 204508 / S288c) OX=559292 GN=RPF1 PE=1 SV=1	81	30	121	30	35.1	RPF1	1.18123e+08	1.70058e+08
High (≤1%)	P32892	ATP-dependent RNA helicase DRS1 OS=Saccharomyces cerevisiae (strain ATCC 204508 / S288c) OX=559292 GN=DRS1 PE=1 SV=2	57	46	119	46	84.8	DRS1	4.63128e+07	9.92961e+07
High (≤1%)	P40150	Ribosome-associated molecular chaperone SSB2 OS=Saccharomyces cerevisiae (strain ATCC 204508 / S288c) OX=559292 GN=SSB2 PE=1 SV=2	79	44	118	4	66.6	SSB2	1.34274e+08	5.91687e+07
High (≤1%)	Q06205	FK506-binding protein 4 OS=Saccharomyces cerevisiae (strain ATCC 204508 / S288c) OX=559292 GN=FPR4 PE=1 SV=1	50	20	114	18	43.9	FPR4	8.15298e+07	1.61348e+08
High (≤1%)	P38344	Cytoplasmic 60S subunit biogenesis factor REI1 OS=Saccharomyces cerevisiae (strain ATCC 204508 / S288c) OX=559292 GN=REI1 PE=1 SV=3	53	29	113	29	45.8	REI1	2.38007e+08	4.68235e+07
High (≤1%)	P16521	Elongation factor 3A OS=Saccharomyces cerevisiae (strain ATCC 204508 / S288c) OX=559292 GN=YEF3 PE=1 SV=4	65	53	110	53	115.9	YEF3	2.23109e+07	3.29215e+07
High (≤1%)	P40007	Nucleolar protein 16 OS=Saccharomyces cerevisiae (strain ATCC 204508 / S288c) OX=559292 GN=NOP16 PE=1 SV=1	66	26	108	26	26.9	NOP16	6.995e+07	1.48331e+08
High (≤1%)	P11484	Ribosome-associated molecular chaperone SSB1 OS=Saccharomyces cerevisiae (strain ATCC 204508 / S288c) OX=559292 GN=SSB1 PE=1 SV=3	76	42	108	2	66.6	SSB1	9158211	3.86894e+06
High (≤1%)	P10592	Heat shock protein SSA2 OS=Saccharomyces cerevisiae (strain ATCC 204508 / S288c) OX=559292 GN=SSA2 PE=1 SV=3	75	42	99	11	69.4	SSA2	5.10864e+07	3.1341e+07
High (≤1%)	P39744	Nucleolar complex protein 2 OS=Saccharomyces cerevisiae (strain ATCC 204508 / S288c) OX=559292 GN=NOC2 PE=1 SV=2	59	44	98	44	81.6	NOC2	5.31511e+07	6.17341e+07
High (≤1%)	P38789	Ribosome biogenesis protein SSF1 OS=Saccharomyces cerevisiae (strain ATCC 204508 / S288c) OX=559292 GN=SSF1 PE=1 SV=1	56	24	97	10	51.7	SSF1	1.13804e+07	2.79878e+07
High (≤1%)	Q12153	Ribosome biogenesis protein SSF2 OS=Saccharomyces cerevisiae (strain ATCC 204508 / S288c) OX=559292 GN=SSF2 PE=1 SV=1	57	25	93	11	51.8	SSF2	3.75091e+07	7.3078e+07
High (≤1%)	P25808	ATP-dependent rRNA helicase SPB4 OS=Saccharomyces cerevisiae (strain ATCC 204508 / S288c) OX=559292 GN=SPB4 PE=1 SV=1	69	42	92	42	69.4	SPB4	4.21139e+07	4.40863e+07
High (≤1%)	P10591	Heat shock protein SSA1 OS=Saccharomyces cerevisiae (strain ATCC 204508 / S288c) OX=559292 GN=SSA1 PE=1 SV=4	68	37	89	8	69.6	SSA1	4.5838e+06	2.65135e+06
High (≤1%)	Q12522	Eukaryotic translation initiation factor 6 OS=Saccharomyces cerevisiae (strain ATCC 204508 / S288c) OX=559292 GN=TIF6 PE=1 SV=1	69	11	89	11	26.4	TIF6	2.32872e+08	6.46811e+08
High (≤1%)	P00549	Pyruvate kinase 1 OS=Saccharomyces cerevisiae (strain ATCC 204508 / S288c) OX=559292 GN=CDC19 PE=1 SV=2	78	37	80	37	54.5	CDC19	4.6561e+07	3.30727e+07
High (≤1%)	P00359	Glyceraldehyde-3-phosphate dehydrogenase 3 OS=Saccharomyces cerevisiae (strain ATCC 204508 / S288c) OX=559292 GN=TDH3 PE=1 SV=3	86	28	78	8	35.7	TDH3	3.62652e+07	2.15694e+07
High (≤1%)	P38911	FK506-binding nuclear protein OS=Saccharomyces cerevisiae (strain ATCC 204508 / S288c) OX=559292 GN=FPR3 PE=1 SV=2	38	15	78	13	46.5	FPR3	6.39753e+07	9.23591e+07
High (≤1%)	P38883	Pre-rRNA-processing protein RIX1 OS=Saccharomyces cerevisiae (strain ATCC 204508 / S288c) OX=559292 GN=RIX1 PE=1 SV=2	59	35	73	35	86.7	RIX1	3.91674e+07	2.38304e+07
High (≤1%)	P35178	Ribosomal RNA-processing protein 1 OS=Saccharomyces cerevisiae (strain ATCC 204508 / S288c) OX=559292 GN=RRP1 PE=1 SV=2	66	28	72	28	33.2	RRP1	6.48016e+07	1.05354e+08
High (≤1%)	Q06511	Ribosomal RNA-processing protein 15 OS=Saccharomyces cerevisiae (strain ATCC 204508 / S288c) OX=559292 GN=RRP15 PE=1 SV=1	53	18	68	18	28.2	RRP15	2.20967e+07	5.42619e+07
High (≤1%)	P36080	Ribosomal RNA-processing protein 14 OS=Saccharomyces cerevisiae (strain ATCC 204508 / S288c) OX=559292 GN=RRP14 PE=1 SV=1	48	30	68	30	50.5	RRP14	4.74918e+07	1.0695e+08
High (≤1%)	P32324	Elongation factor 2 OS=Saccharomyces cerevisiae (strain ATCC 204508 / S288c) OX=559292 GN=EFT1 PE=1 SV=1	55	35	64	35	93.2	EFT1; EFT2	9.12434e+06	9.09634e+06
High (≤1%)	P02994	Elongation factor 1-alpha OS=Saccharomyces cerevisiae (strain ATCC 204508 / S288c) OX=559292 GN=TEF1 PE=1 SV=1	56	21	59	21	50	TEF1; TEF2	4.32108e+07	5.55341e+07
High (≤1%)	P00358	Glyceraldehyde-3-phosphate dehydrogenase 2 OS=Saccharomyces cerevisiae (strain ATCC 204508 / S288c) OX=559292 GN=TDH2 PE=1 SV=3	73	22	58	2	35.8	TDH2	330444	54743.1
High (≤1%)	P53883	Nucleolar protein 13 OS=Saccharomyces cerevisiae (strain ATCC 204508 / S288c) OX=559292 GN=NOP13 PE=1 SV=2	66	32	57	32	45.6	NOP13	1.3807e+07	1.36701e+07
High (≤1%)	P53877	Pre-rRNA-processing protein IPI3 OS=Saccharomyces cerevisiae (strain ATCC 204508 / S288c) OX=559292 GN=IPI3 PE=1 SV=1	51	24	54	24	61.7	IPI3	3.07603e+07	1.98049e+07
High (≤1%)	P06169	Pyruvate decarboxylase isozyme 1 OS=Saccharomyces cerevisiae (strain ATCC 204508 / S288c) OX=559292 GN=PDC1 PE=1 SV=7	60	23	52	23	61.5	PDC1	1.57812e+07	1.28026e+07
High (≤1%)	P29453	60S ribosomal protein L8-B OS=Saccharomyces cerevisiae (strain ATCC 204508 / S288c) OX=559292 GN=RPL8B PE=1 SV=3	60	20	43	3	28.1	RPL8B	1.61876e+07	2.23766e+07
High (≤1%)	Q12460	Nucleolar protein 56 OS=Saccharomyces cerevisiae (strain ATCC 204508 / S288c) OX=559292 GN=NOP56 PE=1 SV=1	50	20	42	20	56.8	NOP56	4.11369e+06	5.5802e+06
High (≤1%)	P16140	V-type proton ATPase subunit B OS=Saccharomyces cerevisiae (strain ATCC 204508 / S288c) OX=559292 GN=VMA2 PE=1 SV=2	60	23	39	23	57.7	VMA2	4.06789e+06	1.09417e+06
High (≤1%)	P17076	60S ribosomal protein L8-A OS=Saccharomyces cerevisiae (strain ATCC 204508 / S288c) OX=559292 GN=RPL8A PE=1 SV=4	64	20	39	3	28.1	RPL8A	413277	28923.2
High (≤1%)	P37838	Nucleolar protein 4 OS=Saccharomyces cerevisiae (strain ATCC 204508 / S288c) OX=559292 GN=NOP4 PE=1 SV=1	33	21	38	21	77.8	NOP4	4.09313e+06	7.72848e+06
High (≤1%)	P53313	Protein SDA1 OS=Saccharomyces cerevisiae (strain ATCC 204508 / S288c) OX=559292 GN=SDA1 PE=1 SV=1	26	17	37	17	86.6	SDA1	8.31265e+06	5.74689e+06
High (≤1%)	P00925	Enolase 2 OS=Saccharomyces cerevisiae (strain ATCC 204508 / S288c) OX=559292 GN=ENO2 PE=1 SV=2	62	18	36	9	46.9	ENO2	5.96413e+06	3.42185e+06
High (≤1%)	P05030	Plasma membrane ATPase 1 OS=Saccharomyces cerevisiae (strain ATCC 204508 / S288c) OX=559292 GN=PMA1 PE=1 SV=2	26	17	36	17	99.6	PMA1	3.86481e+06	4.84115e+06
High (≤1%)	P0C2I9	Transposon Ty1-PR1 Gag-Pol polyprotein OS=Saccharomyces cerevisiae (strain ATCC 204508 / S288c) OX=559292 GN=TY1B-PR1 PE=3 SV=1	21	23	35	4	198.4	TY1B-PR1	1.84738e+06	1.2024e+06
High (≤1%)	P33399	La protein homolog OS=Saccharomyces cerevisiae (strain ATCC 204508 / S288c) OX=559292 GN=LHP1 PE=1 SV=2	60	17	35	17	32.1	LHP1	5.35163e+06	6.10141e+06
High (≤1%)	P17255	V-type proton ATPase catalytic subunit A OS=Saccharomyces cerevisiae (strain ATCC 204508 / S288c) OX=559292 GN=VMA1 PE=1 SV=3	30	23	35	23	118.6	VMA1	1.73313e+06	1.85817e+06
High (≤1%)	Q08208	Nucleolar protein 12 OS=Saccharomyces cerevisiae (strain ATCC 204508 / S288c) OX=559292 GN=NOP12 PE=1 SV=1	45	21	35	21	51.9	NOP12	3.06082e+06	7.64958e+06
High (≤1%)	P47079	T-complex protein 1 subunit theta OS=Saccharomyces cerevisiae (strain ATCC 204508 / S288c) OX=559292 GN=CCT8 PE=1 SV=1	48	19	35	19	61.6	CCT8	3.39337e+06	3.51345e+06
High (≤1%)	P0CX41	60S ribosomal protein L23-A OS=Saccharomyces cerevisiae (strain ATCC 204508 / S288c) OX=559292 GN=RPL23A PE=1 SV=1	46	6	34	6	14.5	RPL23A	7.41605e+06	1.55789e+07
High (≤1%)	Q12176	Ribosome biogenesis protein MAK21 OS=Saccharomyces cerevisiae (strain ATCC 204508 / S288c) OX=559292 GN=MAK21 PE=1 SV=1	28	20	33	20	116.6	MAK21	1.5684e+06	3.0973e+06
High (≤1%)	P22202	Heat shock protein SSA4 OS=Saccharomyces cerevisiae (strain ATCC 204508 / S288c) OX=559292 GN=SSA4 PE=1 SV=3	18	13	33	2	69.6	SSA4	286890	273477
High (≤1%)	Q06214	WD repeat-containing protein JIP5 OS=Saccharomyces cerevisiae (strain ATCC 204508 / S288c) OX=559292 GN=JIP5 PE=1 SV=2	35	16	33	16	55.2	JIP5	5.77965e+06	6.3611e+06
High (≤1%)	Q99337	Transposon Ty1-NL2 Gag-Pol polyprotein OS=Saccharomyces cerevisiae (strain ATCC 204508 / S288c) OX=559292 GN=TY1B-NL2 PE=3 SV=1	19	20	32	1	198.1	TY1B-NL2	16119.3	9367.29
High (≤1%)	P16861	ATP-dependent 6-phosphofructokinase subunit alpha OS=Saccharomyces cerevisiae (strain ATCC 204508 / S288c) OX=559292 GN=PFK1 PE=1 SV=1	36	22	32	22	107.9	PFK1	1.71909e+06	1.52853e+06
High (≤1%)	P21304	Periodic tryptophan protein 1 OS=Saccharomyces cerevisiae (strain ATCC 204508 / S288c) OX=559292 GN=PWP1 PE=1 SV=1	46	19	32	19	63.8	PWP1	1.37135e+06	3.70884e+06
High (≤1%)	P38803	Pre-rRNA-processing protein IPI1 OS=Saccharomyces cerevisiae (strain ATCC 204508 / S288c) OX=559292 GN=IPI1 PE=1 SV=1	51	16	31	16	37.8	IPI1	5.05101e+06	4.19398e+06
High (≤1%)	P24783	ATP-dependent RNA helicase DBP2 OS=Saccharomyces cerevisiae (strain ATCC 204508 / S288c) OX=559292 GN=DBP2 PE=1 SV=1	36	17	31	16	61	DBP2	2.46901e+06	2.40363e+06
High (≤1%)	P16862	ATP-dependent 6-phosphofructokinase subunit beta OS=Saccharomyces cerevisiae (strain ATCC 204508 / S288c) OX=559292 GN=PFK2 PE=1 SV=4	30	19	30	19	104.6	PFK2	2.43778e+06	1.28877e+06
High (≤1%)	P00560	Phosphoglycerate kinase OS=Saccharomyces cerevisiae (strain ATCC 204508 / S288c) OX=559292 GN=PGK1 PE=1 SV=2	50	18	30	18	44.7	PGK1	3.61279e+06	1.91268e+06
High (≤1%)	P49167	60S ribosomal protein L38 OS=Saccharomyces cerevisiae (strain ATCC 204508 / S288c) OX=559292 GN=RPL38 PE=1 SV=1	50	5	29	5	8.8	RPL38	6.74113e+06	9.13436e+06
High (≤1%)	P15424	ATP-dependent RNA helicase MSS116, mitochondrial OS=Saccharomyces cerevisiae (strain ATCC 204508 / S288c) OX=559292 GN=MSS116 PE=1 SV=1	36	17	29	17	76.2	MSS116	1.26418e+06	2.30421e+06
High (≤1%)	Q04031	Ribosomal RNA-processing protein 17 OS=Saccharomyces cerevisiae (strain ATCC 204508 / S288c) OX=559292 GN=RRP17 PE=1 SV=1	43	14	28	14	28	RRP17	1.48095e+07	1.0501e+07
High (≤1%)	P10962	Protein MAK16 OS=Saccharomyces cerevisiae (strain ATCC 204508 / S288c) OX=559292 GN=MAK16 PE=1 SV=2	33	10	28	10	35.7	MAK16	2.39182e+07	3.56064e+07
High (≤1%)	P0CX53	60S ribosomal protein L12-A OS=Saccharomyces cerevisiae (strain ATCC 204508 / S288c) OX=559292 GN=RPL12A PE=1 SV=1	65	11	28	11	17.8	RPL12A	7.74683e+06	1.14849e+07
High (≤1%)	Q04373	Pumilio homology domain family member 6 OS=Saccharomyces cerevisiae (strain ATCC 204508 / S288c) OX=559292 GN=PUF6 PE=1 SV=1	32	20	28	20	75.1	PUF6	5.7438e+06	1.56848e+07
High (≤1%)	Q12499	Nucleolar protein 58 OS=Saccharomyces cerevisiae (strain ATCC 204508 / S288c) OX=559292 GN=NOP58 PE=1 SV=1	49	17	27	17	56.9	NOP58	3.62976e+06	5.57089e+06
High (≤1%)	P14742	Glutamine--fructose-6-phosphate aminotransferase [isomerizing] OS=Saccharomyces cerevisiae (strain ATCC 204508 / S288c) OX=559292 GN=GFA1 PE=1 SV=4	27	15	25	15	80	GFA1	933453	1.26792e+06
High (≤1%)	P53131	Pre-mRNA-splicing factor ATP-dependent RNA helicase PRP43 OS=Saccharomyces cerevisiae (strain ATCC 204508 / S288c) OX=559292 GN=PRP43 PE=1 SV=1	28	15	25	15	87.5	PRP43	3.94831e+06	1.58679e+06
High (≤1%)	Q03940	RuvB-like protein 1 OS=Saccharomyces cerevisiae (strain ATCC 204508 / S288c) OX=559292 GN=RVB1 PE=1 SV=1	42	14	25	14	50.4	RVB1	1.03679e+06	1.06399e+06
High (≤1%)	P07244	Bifunctional purine biosynthetic protein ADE5,7 OS=Saccharomyces cerevisiae (strain ATCC 204508 / S288c) OX=559292 GN=ADE5,7 PE=1 SV=1	30	15	25	15	86	ADE57	959289	1.09065e+06
High (≤1%)	P54115	Magnesium-activated aldehyde dehydrogenase, cytosolic OS=Saccharomyces cerevisiae (strain ATCC 204508 / S288c) OX=559292 GN=ALD6 PE=1 SV=4	34	14	24	14	54.4	ALD6	1.65312e+06	751428
High (≤1%)	P16474	Endoplasmic reticulum chaperone BiP OS=Saccharomyces cerevisiae (strain ATCC 204508 / S288c) OX=559292 GN=KAR2 PE=1 SV=1	27	15	23	14	74.4	KAR2	1.00532e+06	886159
High (≤1%)	P07342	Acetolactate synthase catalytic subunit, mitochondrial OS=Saccharomyces cerevisiae (strain ATCC 204508 / S288c) OX=559292 GN=ILV2 PE=1 SV=1	33	15	23	15	74.9	ILV2	880511	1.3122e+06
High (≤1%)	P38764	26S proteasome regulatory subunit RPN1 OS=Saccharomyces cerevisiae (strain ATCC 204508 / S288c) OX=559292 GN=RPN1 PE=1 SV=3	23	18	23	18	109.4	RPN1	867256	1.16193e+06
High (≤1%)	P00330	Alcohol dehydrogenase 1 OS=Saccharomyces cerevisiae (strain ATCC 204508 / S288c) OX=559292 GN=ADH1 PE=1 SV=5	43	12	23	12	36.8	ADH1	9.00202e+06	1.30058e+07
High (≤1%)	Q08972	[NU+] prion formation protein 1 OS=Saccharomyces cerevisiae (strain ATCC 204508 / S288c) OX=559292 GN=NEW1 PE=1 SV=1	18	17	23	17	134.2	NEW1	871368	840066
High (≤1%)	P33322	H/ACA ribonucleoprotein complex subunit CBF5 OS=Saccharomyces cerevisiae (strain ATCC 204508 / S288c) OX=559292 GN=CBF5 PE=1 SV=1	33	12	22	12	54.7	CBF5	1.6297e+06	2.43951e+06
High (≤1%)	P0CX46	60S ribosomal protein L2-B OS=Saccharomyces cerevisiae (strain ATCC 204508 / S288c) OX=559292 GN=RPL2B PE=1 SV=1	46	11	22	11	27.4	RPL2B	1.03452e+07	1.89771e+07
High (≤1%)	P05737	60S ribosomal protein L7-A OS=Saccharomyces cerevisiae (strain ATCC 204508 / S288c) OX=559292 GN=RPL7A PE=1 SV=3	50	12	22	12	27.6	RPL7A	4.96194e+06	5.13396e+06
High (≤1%)	P53866	Protein SQS1 OS=Saccharomyces cerevisiae (strain ATCC 204508 / S288c) OX=559292 GN=SQS1 PE=1 SV=1	22	13	22	13	86.9	SQS1	2.27646e+06	838177
High (≤1%)	P15108	ATP-dependent molecular chaperone HSC82 OS=Saccharomyces cerevisiae (strain ATCC 204508 / S288c) OX=559292 GN=HSC82 PE=1 SV=4	29	15	22	15	80.9	HSC82	1.93134e+06	1.38038e+06
High (≤1%)	P40850	Protein MKT1 OS=Saccharomyces cerevisiae (strain ATCC 204508 / S288c) OX=559292 GN=MKT1 PE=1 SV=2	24	14	21	14	94.4	MKT1	1.58423e+06	290180
High (≤1%)	P02557	Tubulin beta chain OS=Saccharomyces cerevisiae (strain ATCC 204508 / S288c) OX=559292 GN=TUB2 PE=1 SV=2	32	9	20	9	50.9	TUB2	1.26695e+06	1.8511e+06
High (≤1%)	P33201	Ribosome assembly factor MRT4 OS=Saccharomyces cerevisiae (strain ATCC 204508 / S288c) OX=559292 GN=MRT4 PE=1 SV=1	49	10	19	10	27	MRT4	2.42615e+06	4.8878e+06
High (≤1%)	P43535	Protein GCN20 OS=Saccharomyces cerevisiae (strain ATCC 204508 / S288c) OX=559292 GN=GCN20 PE=1 SV=1	24	15	19	15	85	GCN20	872399	1.34501e+06
High (≤1%)	P10659	S-adenosylmethionine synthase 1 OS=Saccharomyces cerevisiae (strain ATCC 204508 / S288c) OX=559292 GN=SAM1 PE=1 SV=2	29	11	19	11	41.8	SAM1	2.87021e+06	2.66344e+06
High (≤1%)	P00360	Glyceraldehyde-3-phosphate dehydrogenase 1 OS=Saccharomyces cerevisiae (strain ATCC 204508 / S288c) OX=559292 GN=TDH1 PE=1 SV=3	35	10	19	1	35.7	TDH1	83199.1	18259.8
High (≤1%)	P22138	DNA-directed RNA polymerase I subunit RPA135 OS=Saccharomyces cerevisiae (strain ATCC 204508 / S288c) OX=559292 GN=RPA135 PE=1 SV=1	22	13	19	13	135.7	RPA135	608608	539938
High (≤1%)	P39078	T-complex protein 1 subunit delta OS=Saccharomyces cerevisiae (strain ATCC 204508 / S288c) OX=559292 GN=CCT4 PE=1 SV=2	29	9	19	9	57.6	CCT4	821974	1.07574e+06
High (≤1%)	P0C2H8	60S ribosomal protein L31-A OS=Saccharomyces cerevisiae (strain ATCC 204508 / S288c) OX=559292 GN=RPL31A PE=1 SV=1	65	9	18	9	12.9	RPL31A	5.88327e+06	6.02627e+06
High (≤1%)	P00924	Enolase 1 OS=Saccharomyces cerevisiae (strain ATCC 204508 / S288c) OX=559292 GN=ENO1 PE=1 SV=3	38	11	18	2	46.8	ENO1	172098	60744.1
High (≤1%)	P38719	ATP-dependent RNA helicase DBP8 OS=Saccharomyces cerevisiae (strain ATCC 204508 / S288c) OX=559292 GN=DBP8 PE=1 SV=1	42	13	18	13	47.8	DBP8	579785	864764
High (≤1%)	P38088	Glycine--tRNA ligase 1, mitochondrial OS=Saccharomyces cerevisiae (strain ATCC 204508 / S288c) OX=559292 GN=GRS1 PE=1 SV=3	23	12	18	12	78.1	GRS1	873619	777142
High (≤1%)	P32582	Cystathionine beta-synthase OS=Saccharomyces cerevisiae (strain ATCC 204508 / S288c) OX=559292 GN=CYS4 PE=1 SV=1	42	13	18	13	56	CYS4	1.17599e+06	507985
High (≤1%)	Q01939	26S proteasome regulatory subunit 8 homolog OS=Saccharomyces cerevisiae (strain ATCC 204508 / S288c) OX=559292 GN=RPT6 PE=1 SV=4	32	9	18	9	45.2	RPT6	664647	1.21088e+06
High (≤1%)	P48561	Poly(A) RNA polymerase protein 1 OS=Saccharomyces cerevisiae (strain ATCC 204508 / S288c) OX=559292 GN=TRF5 PE=1 SV=2	24	12	17	12	74.1	TRF5	821320	1.40974e+06
High (≤1%)	P25694	Cell division control protein 48 OS=Saccharomyces cerevisiae (strain ATCC 204508 / S288c) OX=559292 GN=CDC48 PE=1 SV=3	16	9	17	9	91.9	CDC48	592340	357972
High (≤1%)	Q12532	Ribosome quality control complex subunit 2 OS=Saccharomyces cerevisiae (strain ATCC 204508 / S288c) OX=559292 GN=RQC2 PE=1 SV=1	17	14	17	14	119	RQC2	339866	1.89675e+06
High (≤1%)	P40212	60S ribosomal protein L13-B OS=Saccharomyces cerevisiae (strain ATCC 204508 / S288c) OX=559292 GN=RPL13B PE=1 SV=1	43	8	17	8	22.5	RPL13B	3.42769e+06	3.01621e+06
High (≤1%)	P06168	Ketol-acid reductoisomerase, mitochondrial OS=Saccharomyces cerevisiae (strain ATCC 204508 / S288c) OX=559292 GN=ILV5 PE=1 SV=1	35	9	16	9	44.3	ILV5	413894	237704
High (≤1%)	P53549	26S proteasome subunit RPT4 OS=Saccharomyces cerevisiae (strain ATCC 204508 / S288c) OX=559292 GN=RPT4 PE=1 SV=4	25	10	16	10	49.4	RPT4	431340	710802
High (≤1%)	P0CX85	60S ribosomal protein L35-B OS=Saccharomyces cerevisiae (strain ATCC 204508 / S288c) OX=559292 GN=RPL35B PE=1 SV=1	38	9	16	9	13.9	RPL35B	3.23722e+06	4.44894e+06
High (≤1%)	P40024	ABC transporter ATP-binding protein ARB1 OS=Saccharomyces cerevisiae (strain ATCC 204508 / S288c) OX=559292 GN=ARB1 PE=1 SV=1	18	8	16	8	68.3	ARB1	655256	506044
High (≤1%)	P60010	Actin OS=Saccharomyces cerevisiae (strain ATCC 204508 / S288c) OX=559292 GN=ACT1 PE=1 SV=1	39	8	16	8	41.7	ACT1	1.67353e+06	1.55526e+06
High (≤1%)	P05739	60S ribosomal protein L6-B OS=Saccharomyces cerevisiae (strain ATCC 204508 / S288c) OX=559292 GN=RPL6B PE=1 SV=4	49	8	16	3	20	RPL6B	2.28992e+06	1.88375e+06
High (≤1%)	P33299	26S proteasome regulatory subunit 7 homolog OS=Saccharomyces cerevisiae (strain ATCC 204508 / S288c) OX=559292 GN=RPT1 PE=1 SV=1	27	11	16	11	52	RPT1	1.11128e+06	1.44288e+06
High (≤1%)	P53863	J protein JJJ1 OS=Saccharomyces cerevisiae (strain ATCC 204508 / S288c) OX=559292 GN=JJJ1 PE=1 SV=1	20	8	15	8	68.7	JJJ1	1.0657e+06	559964
High (≤1%)	Q08746	Regulator of ribosome biosynthesis OS=Saccharomyces cerevisiae (strain ATCC 204508 / S288c) OX=559292 GN=RRS1 PE=1 SV=1	60	6	15	6	22.9	RRS1	1.53022e+06	4.12098e+06
High (≤1%)	P20447	ATP-dependent RNA helicase DBP3 OS=Saccharomyces cerevisiae (strain ATCC 204508 / S288c) OX=559292 GN=DBP3 PE=1 SV=2	24	10	15	10	58.8	DBP3	1.21731e+06	610968
High (≤1%)	P41940	Mannose-1-phosphate guanyltransferase OS=Saccharomyces cerevisiae (strain ATCC 204508 / S288c) OX=559292 GN=PSA1 PE=1 SV=2	31	9	15	9	39.5	PSA1	2.70816e+06	1.14775e+06
High (≤1%)	P40327	26S proteasome regulatory subunit 4 homolog OS=Saccharomyces cerevisiae (strain ATCC 204508 / S288c) OX=559292 GN=RPT2 PE=1 SV=3	32	9	15	9	48.8	RPT2	1.81703e+08	9.13587e+07
High (≤1%)	P33298	26S proteasome regulatory subunit 6B homolog OS=Saccharomyces cerevisiae (strain ATCC 204508 / S288c) OX=559292 GN=RPT3 PE=1 SV=2	47	12	15	12	47.9	RPT3	469784	939788
High (≤1%)	Q07844	Ribosome biogenesis ATPase RIX7 OS=Saccharomyces cerevisiae (strain ATCC 204508 / S288c) OX=559292 GN=RIX7 PE=1 SV=1	25	12	15	12	93	RIX7	313008	614506
High (≤1%)	P32565	26S proteasome regulatory subunit RPN2 OS=Saccharomyces cerevisiae (strain ATCC 204508 / S288c) OX=559292 GN=RPN2 PE=1 SV=4	12	11	15	11	104.2	RPN2	546887	901082
High (≤1%)	P06634	ATP-dependent RNA helicase DED1 OS=Saccharomyces cerevisiae (strain ATCC 204508 / S288c) OX=559292 GN=DED1 PE=1 SV=2	18	7	14	6	65.5	DED1	359058	211650
High (≤1%)	P25605	Acetolactate synthase small subunit, mitochondrial OS=Saccharomyces cerevisiae (strain ATCC 204508 / S288c) OX=559292 GN=ILV6 PE=1 SV=2	51	9	14	9	34	ILV6	533459	972903
High (≤1%)	P36105	60S ribosomal protein L14-A OS=Saccharomyces cerevisiae (strain ATCC 204508 / S288c) OX=559292 GN=RPL14A PE=1 SV=1	40	6	14	6	15.2	RPL14A	6.00061e+06	3.65039e+06
High (≤1%)	Q3E757	60S ribosomal protein L11-B OS=Saccharomyces cerevisiae (strain ATCC 204508 / S288c) OX=559292 GN=RPL11B PE=1 SV=3	32	7	14	7	19.7	RPL11B	1.36244e+06	1.44235e+06
High (≤1%)	P0CS90	Heat shock protein SSC1, mitochondrial OS=Saccharomyces cerevisiae (strain ATCC 204508 / S288c) OX=559292 GN=SSC1 PE=1 SV=1	19	9	14	9	70.6	SSC1	803594	270964
High (≤1%)	P32481	Eukaryotic translation initiation factor 2 subunit gamma OS=Saccharomyces cerevisiae (strain ATCC 204508 / S288c) OX=559292 GN=GCD11 PE=1 SV=1	21	8	14	8	57.8	GCD11	1.70888e+06	916138
High (≤1%)	P32589	Heat shock protein homolog SSE1 OS=Saccharomyces cerevisiae (strain ATCC 204508 / S288c) OX=559292 GN=SSE1 PE=1 SV=4	20	10	14	8	77.3	SSE1	1.3512e+06	826047
High (≤1%)	P15646	rRNA 2'-O-methyltransferase fibrillarin OS=Saccharomyces cerevisiae (strain ATCC 204508 / S288c) OX=559292 GN=NOP1 PE=1 SV=1	28	8	14	8	34.4	NOP1	687538	1.46714e+06
High (≤1%)	P05743	60S ribosomal protein L26-A OS=Saccharomyces cerevisiae (strain ATCC 204508 / S288c) OX=559292 GN=RPL26A PE=1 SV=3	40	7	13	2	14.2	RPL26A	5.82852e+06	3.92264e+06
High (≤1%)	Q08004	Bud site selection protein 20 OS=Saccharomyces cerevisiae (strain ATCC 204508 / S288c) OX=559292 GN=BUD20 PE=1 SV=1	43	7	13	7	18.5	BUD20	564210	859249
High (≤1%)	P21524	Ribonucleoside-diphosphate reductase large chain 1 OS=Saccharomyces cerevisiae (strain ATCC 204508 / S288c) OX=559292 GN=RNR1 PE=1 SV=2	17	9	13	9	99.5	RNR1	288610	313485
High (≤1%)	Q08965	Ribosome biogenesis protein BMS1 OS=Saccharomyces cerevisiae (strain ATCC 204508 / S288c) OX=559292 GN=BMS1 PE=1 SV=1	9	8	13	8	135.5	BMS1	159185	321169
High (≤1%)	P09436	Isoleucine--tRNA ligase, cytoplasmic OS=Saccharomyces cerevisiae (strain ATCC 204508 / S288c) OX=559292 GN=ILS1 PE=1 SV=1	8	7	13	7	122.9	ILS1	234689	268742
High (≤1%)	P38011	Guanine nucleotide-binding protein subunit beta-like protein OS=Saccharomyces cerevisiae (strain ATCC 204508 / S288c) OX=559292 GN=ASC1 PE=1 SV=4	54	8	13	8	34.8	ASC1	337567	652662
High (≤1%)	P10081	ATP-dependent RNA helicase eIF4A OS=Saccharomyces cerevisiae (strain ATCC 204508 / S288c) OX=559292 GN=TIF1 PE=1 SV=3	23	7	13	7	44.7	TIF1; TIF2	663475	587049
High (≤1%)	P07264	3-isopropylmalate dehydratase OS=Saccharomyces cerevisiae (strain ATCC 204508 / S288c) OX=559292 GN=LEU1 PE=1 SV=3	25	10	13	10	85.7	LEU1	285099	797594
High (≤1%)	P04802	Aspartate--tRNA ligase, cytoplasmic OS=Saccharomyces cerevisiae (strain ATCC 204508 / S288c) OX=559292 GN=DPS1 PE=1 SV=3	9	5	13	5	63.5	DPS1	518631	530971
High (≤1%)	P0CH09	Ubiquitin-60S ribosomal protein L40 OS=Saccharomyces cerevisiae (strain ATCC 204508 / S288c) OX=559292 GN=RPL40B PE=1 SV=1	37	4	12	4	14.5	RPL40B	2.91913e+06	944438
High (≤1%)	P0C2H6	60S ribosomal protein L27-A OS=Saccharomyces cerevisiae (strain ATCC 204508 / S288c) OX=559292 GN=RPL27A PE=1 SV=1	52	7	12	7	15.5	RPL27A	4.82463e+06	3.98364e+06
High (≤1%)	P09733	Tubulin alpha-1 chain OS=Saccharomyces cerevisiae (strain ATCC 204508 / S288c) OX=559292 GN=TUB1 PE=1 SV=2	25	8	12	2	49.8	TUB1	879795	1.42135e+06
High (≤1%)	P0CX35	40S ribosomal protein S4-A OS=Saccharomyces cerevisiae (strain ATCC 204508 / S288c) OX=559292 GN=RPS4A PE=1 SV=1	28	7	12	7	29.4	RPS4A	600725	1.49749e+06
High (≤1%)	P36009	Probable ATP-dependent RNA helicase DHR2 OS=Saccharomyces cerevisiae (strain ATCC 204508 / S288c) OX=559292 GN=DHR2 PE=1 SV=1	23	11	12	11	82.7	DHR2	207735	455433
High (≤1%)	P08518	DNA-directed RNA polymerase II subunit RPB2 OS=Saccharomyces cerevisiae (strain ATCC 204508 / S288c) OX=559292 GN=RPB2 PE=1 SV=2	8	7	11	7	138.7	RPB2	367848	338092
High (≤1%)	Q12464	RuvB-like protein 2 OS=Saccharomyces cerevisiae (strain ATCC 204508 / S288c) OX=559292 GN=RVB2 PE=1 SV=1	20	7	11	7	51.6	RVB2	416968	472266
High (≤1%)	P09440	C-1-tetrahydrofolate synthase, mitochondrial OS=Saccharomyces cerevisiae (strain ATCC 204508 / S288c) OX=559292 GN=MIS1 PE=1 SV=1	10	7	11	7	106.2	MIS1	360611	300116
High (≤1%)	P47019	Ribosome biogenesis protein ALB1 OS=Saccharomyces cerevisiae (strain ATCC 204508 / S288c) OX=559292 GN=ALB1 PE=1 SV=1	34	6	11	6	19.3	ALB1	512920	643619
High (≤1%)	P32473	Pyruvate dehydrogenase E1 component subunit beta, mitochondrial OS=Saccharomyces cerevisiae (strain ATCC 204508 / S288c) OX=559292 GN=PDB1 PE=1 SV=2	30	8	11	8	40	PDB1	1.34717e+06	418414
High (≤1%)	P25491	Mitochondrial protein import protein MAS5 OS=Saccharomyces cerevisiae (strain ATCC 204508 / S288c) OX=559292 GN=YDJ1 PE=1 SV=1	26	9	11	9	44.6	YDJ1	1.40555e+06	1.38922e+06
High (≤1%)	Q06218	ATP-dependent RNA helicase DBP9 OS=Saccharomyces cerevisiae (strain ATCC 204508 / S288c) OX=559292 GN=DBP9 PE=1 SV=1	16	6	11	6	68	DBP9	452314	382511
High (≤1%)	P05740	60S ribosomal protein L17-A OS=Saccharomyces cerevisiae (strain ATCC 204508 / S288c) OX=559292 GN=RPL17A PE=1 SV=4	34	5	11	5	20.5	RPL17A	1.29177e+06	1.34772e+06
High (≤1%)	P32895	Ribose-phosphate pyrophosphokinase 1 OS=Saccharomyces cerevisiae (strain ATCC 204508 / S288c) OX=559292 GN=PRS1 PE=1 SV=1	18	5	11	5	47	PRS1	430388	525563
High (≤1%)	Q07915	Ribosome biogenesis protein RLP24 OS=Saccharomyces cerevisiae (strain ATCC 204508 / S288c) OX=559292 GN=RLP24 PE=1 SV=1	15	4	11	4	24	RLP24	1.32017e+06	3.14559e+06
High (≤1%)	Q02753	60S ribosomal protein L21-A OS=Saccharomyces cerevisiae (strain ATCC 204508 / S288c) OX=559292 GN=RPL21A PE=1 SV=1	46	7	11	7	18.2	RPL21A	3.67395e+06	2.78876e+06
High (≤1%)	O14455	60S ribosomal protein L36-B OS=Saccharomyces cerevisiae (strain ATCC 204508 / S288c) OX=559292 GN=RPL36B PE=1 SV=3	43	5	11	5	11.1	RPL36B	5.48352e+06	9.55203e+06
High (≤1%)	P0CX24	60S ribosomal protein L20-B OS=Saccharomyces cerevisiae (strain ATCC 204508 / S288c) OX=559292 GN=RPL20B PE=1 SV=1	38	6	11	6	20.4	RPL20B	1.30528e+06	1.24646e+06
High (≤1%)	P26784	60S ribosomal protein L16-A OS=Saccharomyces cerevisiae (strain ATCC 204508 / S288c) OX=559292 GN=RPL16A PE=1 SV=3	25	6	11	3	22.2	RPL16A	2.03248e+06	1.54306e+06
High (≤1%)	P09734	Tubulin alpha-3 chain OS=Saccharomyces cerevisiae (strain ATCC 204508 / S288c) OX=559292 GN=TUB3 PE=1 SV=1	23	7	10	1	49.7	TUB3	40807.6	66377.4
High (≤1%)	Q12339	rRNA-processing protein UTP23 OS=Saccharomyces cerevisiae (strain ATCC 204508 / S288c) OX=559292 GN=UTP23 PE=1 SV=1	32	7	10	7	28.8	UTP23	316609	1.84104e+06
High (≤1%)	P53221	60S ribosomal protein L26-B OS=Saccharomyces cerevisiae (strain ATCC 204508 / S288c) OX=559292 GN=RPL26B PE=1 SV=2	40	6	10	1	14.2	RPL26B	239325	150397
High (≤1%)	P38707	Asparagine--tRNA ligase, cytoplasmic OS=Saccharomyces cerevisiae (strain ATCC 204508 / S288c) OX=559292 GN=DED81 PE=1 SV=1	21	8	10	8	62.2	DED81	256274	414990
High (≤1%)	P33297	26S proteasome regulatory subunit 6A OS=Saccharomyces cerevisiae (strain ATCC 204508 / S288c) OX=559292 GN=RPT5 PE=1 SV=3	28	7	10	7	48.2	RPT5	354091	489229
High (≤1%)	P26785	60S ribosomal protein L16-B OS=Saccharomyces cerevisiae (strain ATCC 204508 / S288c) OX=559292 GN=RPL16B PE=1 SV=3	25	6	10	3	22.2	RPL16B	539814	485851
High (≤1%)	P13663	Aspartate-semialdehyde dehydrogenase OS=Saccharomyces cerevisiae (strain ATCC 204508 / S288c) OX=559292 GN=HOM2 PE=1 SV=1	26	7	10	7	39.5	HOM2	474324	742485
High (≤1%)	P05319	60S acidic ribosomal protein P2-alpha OS=Saccharomyces cerevisiae (strain ATCC 204508 / S288c) OX=559292 GN=RPP2A PE=1 SV=1	55	5	10	5	10.7	RPP2A	1.55461e+06	2.45551e+06
High (≤1%)	P0CX38	40S ribosomal protein S6-B OS=Saccharomyces cerevisiae (strain ATCC 204508 / S288c) OX=559292 GN=RPS6B PE=1 SV=1	29	6	9	6	27	RPS6B	669996	908674
High (≤1%)	P14540	Fructose-bisphosphate aldolase OS=Saccharomyces cerevisiae (strain ATCC 204508 / S288c) OX=559292 GN=FBA1 PE=1 SV=3	24	5	9	5	39.6	FBA1	510507	324145
High (≤1%)	P30665	DNA replication licensing factor MCM4 OS=Saccharomyces cerevisiae (strain ATCC 204508 / S288c) OX=559292 GN=MCM4 PE=1 SV=2	11	7	9	7	104.9	MCM4	130396	283917
High (≤1%)	P40507	Protein AIR1 OS=Saccharomyces cerevisiae (strain ATCC 204508 / S288c) OX=559292 GN=AIR1 PE=1 SV=1	28	6	9	6	41.6	AIR1	777438	1.40398e+06
High (≤1%)	P08566	Pentafunctional AROM polypeptide OS=Saccharomyces cerevisiae (strain ATCC 204508 / S288c) OX=559292 GN=ARO1 PE=1 SV=1	7	7	9	7	174.6	ARO1	205863	359396
High (≤1%)	Q07478	ATP-dependent RNA helicase SUB2 OS=Saccharomyces cerevisiae (strain ATCC 204508 / S288c) OX=559292 GN=SUB2 PE=1 SV=1	18	6	9	6	50.3	SUB2	815930	467623
High (≤1%)	P33302	Pleiotropic ABC efflux transporter of multiple drugs OS=Saccharomyces cerevisiae (strain ATCC 204508 / S288c) OX=559292 GN=PDR5 PE=1 SV=1	6	6	9	6	170.3	PDR5	113478	98871.2
High (≤1%)	P39522	Dihydroxy-acid dehydratase, mitochondrial OS=Saccharomyces cerevisiae (strain ATCC 204508 / S288c) OX=559292 GN=ILV3 PE=1 SV=2	19	7	9	7	62.8	ILV3	371483	261520
High (≤1%)	P05738	60S ribosomal protein L9-A OS=Saccharomyces cerevisiae (strain ATCC 204508 / S288c) OX=559292 GN=RPL9A PE=1 SV=2	34	5	9	5	21.6	RPL9A	638018	623196
High (≤1%)	P53927	Ribosome biogenesis protein 15 OS=Saccharomyces cerevisiae (strain ATCC 204508 / S288c) OX=559292 GN=NOP15 PE=1 SV=1	29	6	9	6	25.4	NOP15	754140	3.5225e+06
High (≤1%)	P07259	Protein URA2 OS=Saccharomyces cerevisiae (strain ATCC 204508 / S288c) OX=559292 GN=URA2 PE=1 SV=5	3	6	9	5	244.9	URA2	229747	187197
High (≤1%)	P03965	Carbamoyl-phosphate synthase arginine-specific large chain OS=Saccharomyces cerevisiae (strain ATCC 204508 / S288c) OX=559292 GN=CPA2 PE=1 SV=1	11	9	9	8	123.8	CPA2	135873	677148
High (≤1%)	P39077	T-complex protein 1 subunit gamma OS=Saccharomyces cerevisiae (strain ATCC 204508 / S288c) OX=559292 GN=CCT3 PE=1 SV=2	17	6	8	6	58.8	CCT3	216272	216502
High (≤1%)	P22276	DNA-directed RNA polymerase III subunit RPC2 OS=Saccharomyces cerevisiae (strain ATCC 204508 / S288c) OX=559292 GN=RET1 PE=1 SV=2	10	7	8	7	129.4	RET1	92540.3	222677
High (≤1%)	P12385	Eukaryotic peptide chain release factor subunit 1 OS=Saccharomyces cerevisiae (strain ATCC 204508 / S288c) OX=559292 GN=SUP45 PE=1 SV=2	17	6	8	6	49	SUP45	543477	761343
High (≤1%)	P0CX43	60S ribosomal protein L1-A OS=Saccharomyces cerevisiae (strain ATCC 204508 / S288c) OX=559292 GN=RPL1A PE=1 SV=1	22	4	8	4	24.5	RPL1A	1.05646e+06	1.03987e+06
High (≤1%)	P47117	Actin-related protein 3 OS=Saccharomyces cerevisiae (strain ATCC 204508 / S288c) OX=559292 GN=ARP3 PE=1 SV=1	19	5	8	5	49.5	ARP3	122686	247907
High (≤1%)	P38219	Obg-like ATPase 1 OS=Saccharomyces cerevisiae (strain ATCC 204508 / S288c) OX=559292 GN=OLA1 PE=1 SV=1	14	4	8	4	44.1	OLA1	135836	118646
High (≤1%)	P36120	ATP-dependent RNA helicase DBP7 OS=Saccharomyces cerevisiae (strain ATCC 204508 / S288c) OX=559292 GN=DBP7 PE=1 SV=1	11	6	8	6	83.3	DBP7	392868	284066
High (≤1%)	P04801	Threonine--tRNA ligase, cytoplasmic OS=Saccharomyces cerevisiae (strain ATCC 204508 / S288c) OX=559292 GN=THS1 PE=1 SV=2	8	5	8	5	84.5	THS1	302348	369959
High (≤1%)	P40413	T-complex protein 1 subunit epsilon OS=Saccharomyces cerevisiae (strain ATCC 204508 / S288c) OX=559292 GN=CCT5 PE=1 SV=3	16	5	8	5	61.9	CCT5	349046	356219
High (≤1%)	P07251	ATP synthase subunit alpha, mitochondrial OS=Saccharomyces cerevisiae (strain ATCC 204508 / S288c) OX=559292 GN=ATP1 PE=1 SV=5	13	5	8	5	58.6	ATP1	452808	366752
High (≤1%)	P05750	40S ribosomal protein S3 OS=Saccharomyces cerevisiae (strain ATCC 204508 / S288c) OX=559292 GN=RPS3 PE=1 SV=5	20	3	8	3	26.5	RPS3	247912	153147
High (≤1%)	P04456	60S ribosomal protein L25 OS=Saccharomyces cerevisiae (strain ATCC 204508 / S288c) OX=559292 GN=RPL25 PE=1 SV=4	35	4	8	4	15.7	RPL25	1.5669e+06	1.45619e+06
High (≤1%)	P05748	60S ribosomal protein L15-A OS=Saccharomyces cerevisiae (strain ATCC 204508 / S288c) OX=559292 GN=RPL15A PE=1 SV=3	24	5	8	5	24.4	RPL15A	809098	547628
High (≤1%)	P47912	Long-chain-fatty-acid--CoA ligase 4 OS=Saccharomyces cerevisiae (strain ATCC 204508 / S288c) OX=559292 GN=FAA4 PE=1 SV=1	9	5	8	5	77.2	FAA4	428465	493031
High (≤1%)	P40348	Replication factor C subunit 2 OS=Saccharomyces cerevisiae (strain ATCC 204508 / S288c) OX=559292 GN=RFC2 PE=1 SV=1	25	7	8	7	39.7	RFC2	227766	306367
High (≤1%)	P0CX83	60S ribosomal protein L19-B OS=Saccharomyces cerevisiae (strain ATCC 204508 / S288c) OX=559292 GN=RPL19B PE=1 SV=1	19	4	8	4	21.7	RPL19B	1.6202e+06	980537
High (≤1%)	P40339	Replication factor C subunit 4 OS=Saccharomyces cerevisiae (strain ATCC 204508 / S288c) OX=559292 GN=RFC4 PE=1 SV=1	28	6	7	6	36.1	RFC4	128289	234606
High (≤1%)	P14120	60S ribosomal protein L30 OS=Saccharomyces cerevisiae (strain ATCC 204508 / S288c) OX=559292 GN=RPL30 PE=1 SV=3	59	5	7	5	11.4	RPL30	1.87553e+06	3.25931e+06
High (≤1%)	P39517	ATP-dependent RNA helicase DHH1 OS=Saccharomyces cerevisiae (strain ATCC 204508 / S288c) OX=559292 GN=DHH1 PE=1 SV=1	10	4	7	4	57.5	DHH1	208325	125570
High (≤1%)	P41805	60S ribosomal protein L10 OS=Saccharomyces cerevisiae (strain ATCC 204508 / S288c) OX=559292 GN=RPL10 PE=1 SV=1	20	4	7	4	25.3	RPL10	926438	634884
High (≤1%)	P35184	Ribosome assembly protein SQT1 OS=Saccharomyces cerevisiae (strain ATCC 204508 / S288c) OX=559292 GN=SQT1 PE=1 SV=2	13	4	7	4	47.1	SQT1	567193	908049
High (≤1%)	P05749	60S ribosomal protein L22-A OS=Saccharomyces cerevisiae (strain ATCC 204508 / S288c) OX=559292 GN=RPL22A PE=1 SV=3	55	3	7	3	13.7	RPL22A	2.02221e+06	2.26918e+06
High (≤1%)	P02400	60S acidic ribosomal protein P2-beta OS=Saccharomyces cerevisiae (strain ATCC 204508 / S288c) OX=559292 GN=RPP2B PE=1 SV=2	45	4	7	4	11	RPP2B	1.99002e+06	261673
High (≤1%)	P28241	Isocitrate dehydrogenase [NAD] subunit 2, mitochondrial OS=Saccharomyces cerevisiae (strain ATCC 204508 / S288c) OX=559292 GN=IDH2 PE=1 SV=1	23	6	7	6	39.7	IDH2	561488	511639
High (≤1%)	P19414	Aconitate hydratase, mitochondrial OS=Saccharomyces cerevisiae (strain ATCC 204508 / S288c) OX=559292 GN=ACO1 PE=1 SV=2	9	7	7	7	85.3	ACO1	1.02238e+06	353142
High (≤1%)	P00950	Phosphoglycerate mutase 1 OS=Saccharomyces cerevisiae (strain ATCC 204508 / S288c) OX=559292 GN=GPM1 PE=1 SV=3	30	6	7	6	27.6	GPM1	489321	137277
High (≤1%)	P53199	Sterol-4-alpha-carboxylate 3-dehydrogenase, decarboxylating OS=Saccharomyces cerevisiae (strain ATCC 204508 / S288c) OX=559292 GN=ERG26 PE=1 SV=1	22	4	7	4	38.7	ERG26	197462	186608
High (≤1%)	P00830	ATP synthase subunit beta, mitochondrial OS=Saccharomyces cerevisiae (strain ATCC 204508 / S288c) OX=559292 GN=ATP2 PE=1 SV=2	15	5	7	5	54.8	ATP2	150562	254386
High (≤1%)	P36013	NAD-dependent malic enzyme, mitochondrial OS=Saccharomyces cerevisiae (strain ATCC 204508 / S288c) OX=559292 GN=MAE1 PE=1 SV=1	13	5	7	5	74.3	MAE1	88986.4	198888
High (≤1%)	P38708	Putative proline--tRNA ligase YHR020W OS=Saccharomyces cerevisiae (strain ATCC 204508 / S288c) OX=559292 GN=YHR020W PE=1 SV=1	9	4	6	4	77.3		192676	161911
High (≤1%)	Q04867	Putative methyltransferase YMR310C OS=Saccharomyces cerevisiae (strain ATCC 204508 / S288c) OX=559292 GN=YMR310C PE=1 SV=1	15	4	6	4	35.8		151904	235374
High (≤1%)	P38629	Replication factor C subunit 3 OS=Saccharomyces cerevisiae (strain ATCC 204508 / S288c) OX=559292 GN=RFC3 PE=1 SV=1	21	5	6	5	38.2	RFC3	142425	202146
High (≤1%)	P38689	Ribose-phosphate pyrophosphokinase 3 OS=Saccharomyces cerevisiae (strain ATCC 204508 / S288c) OX=559292 GN=PRS3 PE=1 SV=1	21	5	6	5	35.1	PRS3	136285	302668
High (≤1%)	P35191	DnaJ homolog 1, mitochondrial OS=Saccharomyces cerevisiae (strain ATCC 204508 / S288c) OX=559292 GN=MDJ1 PE=1 SV=1	14	4	6	4	55.5	MDJ1	204712	153475
High (≤1%)	P53622	Coatomer subunit alpha OS=Saccharomyces cerevisiae (strain ATCC 204508 / S288c) OX=559292 GN=COP1 PE=1 SV=2	4	3	6	3	135.5	COP1	82974.5	51966.2
High (≤1%)	P15565	tRNA (guanine(26)-N(2))-dimethyltransferase, mitochondrial OS=Saccharomyces cerevisiae (strain ATCC 204508 / S288c) OX=559292 GN=TRM1 PE=1 SV=1	8	4	6	4	64	TRM1	109299	215221
High (≤1%)	P15180	Lysine--tRNA ligase, cytoplasmic OS=Saccharomyces cerevisiae (strain ATCC 204508 / S288c) OX=559292 GN=KRS1 PE=1 SV=2	5	3	6	3	67.9	KRS1	124678	149497
High (≤1%)	P53090	Aromatic/aminoadipate aminotransferase 1 OS=Saccharomyces cerevisiae (strain ATCC 204508 / S288c) OX=559292 GN=ARO8 PE=1 SV=1	14	5	6	5	56.1	ARO8	134115	137296
High (≤1%)	P07703	DNA-directed RNA polymerases I and III subunit RPAC1 OS=Saccharomyces cerevisiae (strain ATCC 204508 / S288c) OX=559292 GN=RPC40 PE=1 SV=1	13	4	6	4	37.7	RPC40	240689	411229
High (≤1%)	Q08962	60S ribosome subunit biogenesis protein NIP7 OS=Saccharomyces cerevisiae (strain ATCC 204508 / S288c) OX=559292 GN=NIP7 PE=1 SV=1	36	4	6	4	20.4	NIP7	75678.9	710330
High (≤1%)	P41811	Coatomer subunit beta' OS=Saccharomyces cerevisiae (strain ATCC 204508 / S288c) OX=559292 GN=SEC27 PE=1 SV=1	9	4	6	4	99.4	SEC27	100983	288808
High (≤1%)	P53972	25S rRNA (cytosine(2278)-C(5))-methyltransferase OS=Saccharomyces cerevisiae (strain ATCC 204508 / S288c) OX=559292 GN=RCM1 PE=1 SV=1	10	4	5	4	56.1	RCM1	67609.8	120158
High (≤1%)	P38788	Ribosome-associated complex subunit SSZ1 OS=Saccharomyces cerevisiae (strain ATCC 204508 / S288c) OX=559292 GN=SSZ1 PE=1 SV=2	16	4	5	4	58.2	SSZ1	179765	31115.6
High (≤1%)	P32563	V-type proton ATPase subunit a, vacuolar isoform OS=Saccharomyces cerevisiae (strain ATCC 204508 / S288c) OX=559292 GN=VPH1 PE=1 SV=3	8	4	5	4	95.5	VPH1	72843.1	107071
High (≤1%)	P23254	Transketolase 1 OS=Saccharomyces cerevisiae (strain ATCC 204508 / S288c) OX=559292 GN=TKL1 PE=1 SV=4	8	4	5	4	73.8	TKL1	149741	150132
High (≤1%)	P41911	Glycerol-3-phosphate dehydrogenase [NAD(+)] 2, mitochondrial OS=Saccharomyces cerevisiae (strain ATCC 204508 / S288c) OX=559292 GN=GPD2 PE=1 SV=2	7	3	5	3	49.4	GPD2	197339	361178
High (≤1%)	P34730	Protein BMH2 OS=Saccharomyces cerevisiae (strain ATCC 204508 / S288c) OX=559292 GN=BMH2 PE=1 SV=3	16	3	5	1	31	BMH2	230291	153211
High (≤1%)	P32366	V-type proton ATPase subunit d OS=Saccharomyces cerevisiae (strain ATCC 204508 / S288c) OX=559292 GN=VMA6 PE=1 SV=2	17	3	5	3	39.8	VMA6	174828	164938
High (≤1%)	P41056	60S ribosomal protein L33-B OS=Saccharomyces cerevisiae (strain ATCC 204508 / S288c) OX=559292 GN=RPL33B PE=1 SV=2	30	3	5	1	12.2	RPL33B	311054	334077
High (≤1%)	P36048	Pre-mRNA-splicing factor SNU114 OS=Saccharomyces cerevisiae (strain ATCC 204508 / S288c) OX=559292 GN=SNU114 PE=1 SV=1	7	5	5	5	114	SNU114	111733	164707
High (≤1%)	P43586	60S ribosomal subunit assembly/export protein LOC1 OS=Saccharomyces cerevisiae (strain ATCC 204508 / S288c) OX=559292 GN=LOC1 PE=1 SV=1	20	4	5	4	23.6	LOC1	536214	1.08909e+06
High (≤1%)	P32598	Serine/threonine-protein phosphatase PP1-2 OS=Saccharomyces cerevisiae (strain ATCC 204508 / S288c) OX=559292 GN=GLC7 PE=1 SV=1	13	3	5	3	35.9	GLC7	187102	113376
High (≤1%)	P32794	ATPase family gene 2 protein OS=Saccharomyces cerevisiae (strain ATCC 204508 / S288c) OX=559292 GN=AFG2 PE=1 SV=1	11	5	5	5	84.7	AFG2	69235.4	130313
High (≤1%)	P36008	Elongation factor 1-gamma 2 OS=Saccharomyces cerevisiae (strain ATCC 204508 / S288c) OX=559292 GN=TEF4 PE=1 SV=1	13	4	5	4	46.5	TEF4	243866	309522
High (≤1%)	Q04869	Uncharacterized protein YMR315W OS=Saccharomyces cerevisiae (strain ATCC 204508 / S288c) OX=559292 GN=YMR315W PE=1 SV=1	20	4	5	4	38.2		219471	163099
High (≤1%)	P29311	Protein BMH1 OS=Saccharomyces cerevisiae (strain ATCC 204508 / S288c) OX=559292 GN=BMH1 PE=1 SV=4	17	3	5	1	30.1	BMH1	42404	34931.6
High (≤1%)	P80210	Adenylosuccinate synthetase OS=Saccharomyces cerevisiae (strain ATCC 204508 / S288c) OX=559292 GN=ADE12 PE=1 SV=3	9	3	5	3	48.2	ADE12	129097	56781.7
High (≤1%)	P05744	60S ribosomal protein L33-A OS=Saccharomyces cerevisiae (strain ATCC 204508 / S288c) OX=559292 GN=RPL33A PE=1 SV=3	30	3	5	1	12.1	RPL33A	3.63139e+06	4.49692e+06
High (≤1%)	P53914	RNA cytidine acetyltransferase OS=Saccharomyces cerevisiae (strain ATCC 204508 / S288c) OX=559292 GN=KRE33 PE=1 SV=1	5	4	5	4	119.3	KRE33	110609	144229
High (≤1%)	P28274	CTP synthase 1 OS=Saccharomyces cerevisiae (strain ATCC 204508 / S288c) OX=559292 GN=URA7 PE=1 SV=2	10	4	5	4	64.7	URA7	101958	139182
High (≤1%)	P11745	Ran GTPase-activating protein 1 OS=Saccharomyces cerevisiae (strain ATCC 204508 / S288c) OX=559292 GN=RNA1 PE=1 SV=2	14	4	5	4	45.8	RNA1	31313.1	101563
High (≤1%)	P17709	Glucokinase-1 OS=Saccharomyces cerevisiae (strain ATCC 204508 / S288c) OX=559292 GN=GLK1 PE=1 SV=1	9	3	5	3	55.3	GLK1	44246.9	65081.4
High (≤1%)	P16387	Pyruvate dehydrogenase E1 component subunit alpha, mitochondrial OS=Saccharomyces cerevisiae (strain ATCC 204508 / S288c) OX=559292 GN=PDA1 PE=1 SV=2	5	2	4	2	46.3	PDA1	209837	55866.6
High (≤1%)	P02406	60S ribosomal protein L28 OS=Saccharomyces cerevisiae (strain ATCC 204508 / S288c) OX=559292 GN=RPL28 PE=1 SV=3	16	2	4	2	16.7	RPL28	1.33278e+06	1.01437e+06
High (≤1%)	P38061	60S ribosomal protein L32 OS=Saccharomyces cerevisiae (strain ATCC 204508 / S288c) OX=559292 GN=RPL32 PE=1 SV=1	18	2	4	2	14.8	RPL32	276610	202896
High (≤1%)	P42842	Essential for maintenance of the cell wall protein 1 OS=Saccharomyces cerevisiae (strain ATCC 204508 / S288c) OX=559292 GN=EMW1 PE=1 SV=1	6	4	4	4	102.3	EMW1	10681.2	174979
High (≤1%)	Q12363	Transcriptional modulator WTM1 OS=Saccharomyces cerevisiae (strain ATCC 204508 / S288c) OX=559292 GN=WTM1 PE=1 SV=1	9	3	4	3	48.4	WTM1	119132	110936
High (≤1%)	P38747	OTU domain-containing protein 2 OS=Saccharomyces cerevisiae (strain ATCC 204508 / S288c) OX=559292 GN=OTU2 PE=1 SV=1	15	3	4	3	36.1	OTU2	62488.1	53940.6
High (≤1%)	P31539	Heat shock protein 104 OS=Saccharomyces cerevisiae (strain ATCC 204508 / S288c) OX=559292 GN=HSP104 PE=1 SV=2	5	3	4	3	102	HSP104	52427.1	35716.5
High (≤1%)	P07280	40S ribosomal protein S19-A OS=Saccharomyces cerevisiae (strain ATCC 204508 / S288c) OX=559292 GN=RPS19A PE=1 SV=2	14	2	4	2	15.9	RPS19A	147221	108873
High (≤1%)	Q03195	Translation initiation factor RLI1 OS=Saccharomyces cerevisiae (strain ATCC 204508 / S288c) OX=559292 GN=RLI1 PE=1 SV=1	10	4	4	4	68.3	RLI1	74414.1	73700.3
High (≤1%)	P06103	Eukaryotic translation initiation factor 3 subunit B OS=Saccharomyces cerevisiae (strain ATCC 204508 / S288c) OX=559292 GN=PRT1 PE=1 SV=1	9	4	4	4	88.1	PRT1	14797.7	114234
High (≤1%)	P53183	Putative uncharacterized oxidoreductase YGL039W OS=Saccharomyces cerevisiae (strain ATCC 204508 / S288c) OX=559292 GN=YGL039W PE=1 SV=1	19	4	4	4	38.2		75935.6	217426
High (≤1%)	P38086	DNA repair and recombination protein RDH54 OS=Saccharomyces cerevisiae (strain ATCC 204508 / S288c) OX=559292 GN=RDH54 PE=1 SV=4	3	2	4	2	107.9	RDH54	98319.9	85370.4
High (≤1%)	P07245	C-1-tetrahydrofolate synthase, cytoplasmic OS=Saccharomyces cerevisiae (strain ATCC 204508 / S288c) OX=559292 GN=ADE3 PE=1 SV=1	3	2	4	2	102.1	ADE3	75055.5	71556.6
High (≤1%)	P24000	60S ribosomal protein L24-B OS=Saccharomyces cerevisiae (strain ATCC 204508 / S288c) OX=559292 GN=RPL24B PE=1 SV=1	22	3	4	1	17.5	RPL24B	63680.5	26588.3
High (≤1%)	P40106	Glycerol-1-phosphate phosphohydrolase 2 OS=Saccharomyces cerevisiae (strain ATCC 204508 / S288c) OX=559292 GN=GPP2 PE=1 SV=1	10	2	4	2	27.8	GPP2	87552.5	61369.9
High (≤1%)	P04449	60S ribosomal protein L24-A OS=Saccharomyces cerevisiae (strain ATCC 204508 / S288c) OX=559292 GN=RPL24A PE=1 SV=1	22	3	4	1	17.6	RPL24A	487073	297836
High (≤1%)	P40075	Vesicle-associated membrane protein-associated protein SCS2 OS=Saccharomyces cerevisiae (strain ATCC 204508 / S288c) OX=559292 GN=SCS2 PE=1 SV=3	17	3	4	3	26.9	SCS2	53422.2	95225.9
High (≤1%)	P19454	Casein kinase II subunit alpha' OS=Saccharomyces cerevisiae (strain ATCC 204508 / S288c) OX=559292 GN=CKA2 PE=1 SV=2	20	4	4	4	39.4	CKA2	11213.4	274871
High (≤1%)	P0CX40	40S ribosomal protein S8-B OS=Saccharomyces cerevisiae (strain ATCC 204508 / S288c) OX=559292 GN=RPS8B PE=1 SV=1	14	2	4	2	22.5	RPS8B	164761	167383
High (≤1%)	P38630	Replication factor C subunit 1 OS=Saccharomyces cerevisiae (strain ATCC 204508 / S288c) OX=559292 GN=RFC1 PE=1 SV=1	8	3	4	3	94.8	RFC1	65449.9	118070
High (≤1%)	P50095	Inosine-5'-monophosphate dehydrogenase 3 OS=Saccharomyces cerevisiae (strain ATCC 204508 / S288c) OX=559292 GN=IMD3 PE=1 SV=1	7	2	4	2	56.5	IMD3	95015.8	78617
High (≤1%)	P53252	Sphingolipid long chain base-responsive protein PIL1 OS=Saccharomyces cerevisiae (strain ATCC 204508 / S288c) OX=559292 GN=PIL1 PE=1 SV=1	16	3	4	2	38.3	PIL1	70456.5	76632.9
High (≤1%)	Q00776	AP-1 complex subunit mu-1-I OS=Saccharomyces cerevisiae (strain ATCC 204508 / S288c) OX=559292 GN=APM1 PE=1 SV=2	10	3	4	3	53.8	APM1	176316	84924.8
High (≤1%)	P30624	Long-chain-fatty-acid--CoA ligase 1 OS=Saccharomyces cerevisiae (strain ATCC 204508 / S288c) OX=559292 GN=FAA1 PE=1 SV=1	7	4	4	4	77.8	FAA1	55599.1	97240.3
High (≤1%)	P00931	Tryptophan synthase OS=Saccharomyces cerevisiae (strain ATCC 204508 / S288c) OX=559292 GN=TRP5 PE=1 SV=1	5	2	4	2	76.6	TRP5	82764.1	81303.2
High (≤1%)	P32381	Actin-related protein 2 OS=Saccharomyces cerevisiae (strain ATCC 204508 / S288c) OX=559292 GN=ARP2 PE=1 SV=1	12	3	4	3	44	ARP2	212470	114795
High (≤1%)	P23248	40S ribosomal protein S1-B OS=Saccharomyces cerevisiae (strain ATCC 204508 / S288c) OX=559292 GN=RPS1B PE=1 SV=3	11	3	4	1	28.8	RPS1B	238769	161253
High (≤1%)	Q12306	Ubiquitin-like protein SMT3 OS=Saccharomyces cerevisiae (strain ATCC 204508 / S288c) OX=559292 GN=SMT3 PE=1 SV=1	33	2	4	2	11.6	SMT3	239425	180954
High (≤1%)	P05318	60S acidic ribosomal protein P1-alpha OS=Saccharomyces cerevisiae (strain ATCC 204508 / S288c) OX=559292 GN=RPP1A PE=1 SV=4	28	2	4	2	10.9	RPP1A	958358	476319
High (≤1%)	P53297	PAB1-binding protein 1 OS=Saccharomyces cerevisiae (strain ATCC 204508 / S288c) OX=559292 GN=PBP1 PE=1 SV=1	4	2	4	2	78.7	PBP1	27850.7	16237.2
High (≤1%)	P05756	40S ribosomal protein S13 OS=Saccharomyces cerevisiae (strain ATCC 204508 / S288c) OX=559292 GN=RPS13 PE=1 SV=3	13	2	4	2	17	RPS13	257275	262765
High (≤1%)	P32590	Heat shock protein homolog SSE2 OS=Saccharomyces cerevisiae (strain ATCC 204508 / S288c) OX=559292 GN=SSE2 PE=1 SV=3	5	3	4	1	77.6	SSE2	175052	117169
High (≤1%)	P20448	ATP-dependent RNA helicase HCA4 OS=Saccharomyces cerevisiae (strain ATCC 204508 / S288c) OX=559292 GN=HCA4 PE=1 SV=2	6	3	4	3	87.1	HCA4	32494.4	113189
High (≤1%)	P07991	Ornithine aminotransferase OS=Saccharomyces cerevisiae (strain ATCC 204508 / S288c) OX=559292 GN=CAR2 PE=1 SV=2	8	2	4	2	46.1	CAR2	48522.7	34867.3
High (≤1%)	P02293	Histone H2B.1 OS=Saccharomyces cerevisiae (strain ATCC 204508 / S288c) OX=559292 GN=HTB1 PE=1 SV=2	15	2	4	2	14.2	HTB1	319614	246208
High (≤1%)	Q08723	26S proteasome regulatory subunit RPN8 OS=Saccharomyces cerevisiae (strain ATCC 204508 / S288c) OX=559292 GN=RPN8 PE=1 SV=3	22	4	4	4	38.3	RPN8	30105.4	72193.7
High (≤1%)	P12612	T-complex protein 1 subunit alpha OS=Saccharomyces cerevisiae (strain ATCC 204508 / S288c) OX=559292 GN=TCP1 PE=1 SV=2	5	2	3	2	60.4	TCP1	50400.5	46996.4
High (≤1%)	P15790	Casein kinase II subunit alpha OS=Saccharomyces cerevisiae (strain ATCC 204508 / S288c) OX=559292 GN=CKA1 PE=1 SV=1	10	3	3	3	44.6	CKA1	19494.1	168686
High (≤1%)	P15703	Glucan 1,3-beta-glucosidase OS=Saccharomyces cerevisiae (strain ATCC 204508 / S288c) OX=559292 GN=BGL2 PE=1 SV=1	9	2	3	2	34.1	BGL2	58462.7	95088.2
High (≤1%)	P45818	ATP-dependent RNA helicase ROK1 OS=Saccharomyces cerevisiae (strain ATCC 204508 / S288c) OX=559292 GN=ROK1 PE=1 SV=1	10	3	3	3	63.6	ROK1	39880.7	109045
High (≤1%)	P00927	Threonine dehydratase, mitochondrial OS=Saccharomyces cerevisiae (strain ATCC 204508 / S288c) OX=559292 GN=ILV1 PE=1 SV=2	8	3	3	3	63.8	ILV1	85595.8	96497
High (≤1%)	P26786	40S ribosomal protein S7-A OS=Saccharomyces cerevisiae (strain ATCC 204508 / S288c) OX=559292 GN=RPS7A PE=1 SV=4	23	2	3	2	21.6	RPS7A	126768	39460.4
High (≤1%)	P49166	60S ribosomal protein L37-A OS=Saccharomyces cerevisiae (strain ATCC 204508 / S288c) OX=559292 GN=RPL37A PE=1 SV=2	25	2	3	1	9.8	RPL37A	16918.2	60925.6
High (≤1%)	P38205	Multisite-specific tRNA:(cytosine-C(5))-methyltransferase OS=Saccharomyces cerevisiae (strain ATCC 204508 / S288c) OX=559292 GN=NCL1 PE=1 SV=1	5	2	3	2	77.8	NCL1	47622.9	49054.7
High (≤1%)	P39516	40S ribosomal protein S14-B OS=Saccharomyces cerevisiae (strain ATCC 204508 / S288c) OX=559292 GN=RPS14B PE=1 SV=2	22	2	3	2	14.6	RPS14B	130247	39986
High (≤1%)	P33442	40S ribosomal protein S1-A OS=Saccharomyces cerevisiae (strain ATCC 204508 / S288c) OX=559292 GN=RPS1A PE=1 SV=2	11	3	3	1	28.7	RPS1A	78442.6	35629.4
High (≤1%)	P53091	DNA replication licensing factor MCM6 OS=Saccharomyces cerevisiae (strain ATCC 204508 / S288c) OX=559292 GN=MCM6 PE=1 SV=2	3	3	3	3	112.9	MCM6	78602.1	128629
High (≤1%)	P37291	Serine hydroxymethyltransferase, cytosolic OS=Saccharomyces cerevisiae (strain ATCC 204508 / S288c) OX=559292 GN=SHM2 PE=1 SV=2	6	2	3	2	52.2	SHM2	108663	77354.1
High (≤1%)	P25567	RNA-binding protein SRO9 OS=Saccharomyces cerevisiae (strain ATCC 204508 / S288c) OX=559292 GN=SRO9 PE=1 SV=2	9	2	3	2	48	SRO9	39325.7	38943.8
High (≤1%)	P38251	Replication factor C subunit 5 OS=Saccharomyces cerevisiae (strain ATCC 204508 / S288c) OX=559292 GN=RFC5 PE=1 SV=1	12	3	3	3	39.9	RFC5	21610.6	70064
High (≤1%)	P00958	Methionine--tRNA ligase, cytoplasmic OS=Saccharomyces cerevisiae (strain ATCC 204508 / S288c) OX=559292 GN=MES1 PE=1 SV=4	4	2	3	2	85.6	MES1	47721.2	59260.9
High (≤1%)	P06786	DNA topoisomerase 2 OS=Saccharomyces cerevisiae (strain ATCC 204508 / S288c) OX=559292 GN=TOP2 PE=1 SV=2	2	2	3	2	164.1	TOP2	34546.6	63311.2
High (≤1%)	P43588	Ubiquitin carboxyl-terminal hydrolase RPN11 OS=Saccharomyces cerevisiae (strain ATCC 204508 / S288c) OX=559292 GN=RPN11 PE=1 SV=1	7	2	3	2	34.4	RPN11	43429.3	75662.9
High (≤1%)	P38249	Eukaryotic translation initiation factor 3 subunit A OS=Saccharomyces cerevisiae (strain ATCC 204508 / S288c) OX=559292 GN=RPG1 PE=1 SV=1	3	2	3	2	110.3	RPG1	21895.4	47160.3
High (≤1%)	P46655	Glutamate--tRNA ligase, cytoplasmic OS=Saccharomyces cerevisiae (strain ATCC 204508 / S288c) OX=559292 GN=GUS1 PE=1 SV=3	5	3	3	3	80.8	GUS1	70140.3	21953.5
High (≤1%)	P41814	tRNA (adenine(58)-N(1))-methyltransferase non-catalytic subunit TRM6 OS=Saccharomyces cerevisiae (strain ATCC 204508 / S288c) OX=559292 GN=GCD10 PE=1 SV=1	6	2	3	2	54.4	GCD10	80916.6	109979
High (≤1%)	P32263	Pyrroline-5-carboxylate reductase OS=Saccharomyces cerevisiae (strain ATCC 204508 / S288c) OX=559292 GN=PRO3 PE=1 SV=1	10	2	3	2	30.1	PRO3	27194.4	66555.8
High (≤1%)	P51402	60S ribosomal protein L37-B OS=Saccharomyces cerevisiae (strain ATCC 204508 / S288c) OX=559292 GN=RPL37B PE=1 SV=2	19	2	3	1	9.9	RPL37B	121287	211634
High (≤1%)	P05755	40S ribosomal protein S9-B OS=Saccharomyces cerevisiae (strain ATCC 204508 / S288c) OX=559292 GN=RPS9B PE=1 SV=4	12	2	3	2	22.3	RPS9B	109882	51004
High (≤1%)	P00937	Multifunctional tryptophan biosynthesis protein OS=Saccharomyces cerevisiae (strain ATCC 204508 / S288c) OX=559292 GN=TRP3 PE=1 SV=2	8	3	3	3	53.5	TRP3	55156.2	89802.3
High (≤1%)	P38993	Iron transport multicopper oxidase FET3 OS=Saccharomyces cerevisiae (strain ATCC 204508 / S288c) OX=559292 GN=FET3 PE=1 SV=2	6	2	3	2	72.3	FET3	184648	119444
High (≤1%)	P48412	Nonsense-mediated mRNA decay protein 3 OS=Saccharomyces cerevisiae (strain ATCC 204508 / S288c) OX=559292 GN=UPF3 PE=1 SV=1	10	3	3	3	44.9	UPF3	14837.4	128344
High (≤1%)	P48570	Homocitrate synthase, cytosolic isozyme OS=Saccharomyces cerevisiae (strain ATCC 204508 / S288c) OX=559292 GN=LYS20 PE=1 SV=1	5	2	3	2	47.1	LYS20	14826	44573.2
High (≤1%)	P0CX26	60S ribosomal protein L43-B OS=Saccharomyces cerevisiae (strain ATCC 204508 / S288c) OX=559292 GN=RPL43B PE=1 SV=1	29	3	3	3	10.1	RPL43B	113280	127789
High (≤1%)	P46959	tRNA (adenine(58)-N(1))-methyltransferase catalytic subunit TRM61 OS=Saccharomyces cerevisiae (strain ATCC 204508 / S288c) OX=559292 GN=GCD14 PE=1 SV=1	9	3	3	3	43.9	GCD14	34116.4	78749.8
High (≤1%)	P05747	60S ribosomal protein L29 OS=Saccharomyces cerevisiae (strain ATCC 204508 / S288c) OX=559292 GN=RPL29 PE=1 SV=3	29	2	3	2	6.7	RPL29	210577	111087
High (≤1%)	Q12230	Sphingolipid long chain base-responsive protein LSP1 OS=Saccharomyces cerevisiae (strain ATCC 204508 / S288c) OX=559292 GN=LSP1 PE=1 SV=1	8	2	3	1	38	LSP1	18409.6	23061.1
High (≤1%)	P12709	Glucose-6-phosphate isomerase OS=Saccharomyces cerevisiae (strain ATCC 204508 / S288c) OX=559292 GN=PGI1 PE=1 SV=3	10	3	3	3	61.3	PGI1	151871	154743
High (≤1%)	P00817	Inorganic pyrophosphatase OS=Saccharomyces cerevisiae (strain ATCC 204508 / S288c) OX=559292 GN=IPP1 PE=1 SV=4	10	2	3	2	32.3	IPP1	111737	91328.4
High (≤1%)	P38688	Signal recognition particle subunit SRP72 OS=Saccharomyces cerevisiae (strain ATCC 204508 / S288c) OX=559292 GN=SRP72 PE=1 SV=2	8	3	3	3	73.5	SRP72	37322.3	60125.4
High (≤1%)	P15019	Transaldolase OS=Saccharomyces cerevisiae (strain ATCC 204508 / S288c) OX=559292 GN=TAL1 PE=1 SV=4	7	2	3	2	37	TAL1	39629.8	28159.8
High (≤1%)	Q06103	26S proteasome regulatory subunit RPN7 OS=Saccharomyces cerevisiae (strain ATCC 204508 / S288c) OX=559292 GN=RPN7 PE=1 SV=3	5	2	3	2	48.9	RPN7	15340	22770.1
High (≤1%)	P38970	Serine/threonine-protein kinase HAL5 OS=Saccharomyces cerevisiae (strain ATCC 204508 / S288c) OX=559292 GN=HAL5 PE=1 SV=2	5	2	3	2	95.4	HAL5	22356.9	47801.3
High (≤1%)	P32861	UTP--glucose-1-phosphate uridylyltransferase OS=Saccharomyces cerevisiae (strain ATCC 204508 / S288c) OX=559292 GN=UGP1 PE=1 SV=1	5	2	3	2	56	UGP1	96591	79180.9
High (≤1%)	P38620	Ribose-phosphate pyrophosphokinase 2 OS=Saccharomyces cerevisiae (strain ATCC 204508 / S288c) OX=559292 GN=PRS2 PE=1 SV=1	9	2	3	2	34.7	PRS2	28722	72286.2
High (≤1%)	P26637	Leucine--tRNA ligase, cytoplasmic OS=Saccharomyces cerevisiae (strain ATCC 204508 / S288c) OX=559292 GN=CDC60 PE=1 SV=1	2	2	3	2	124.1	CDC60	12680.5	34854.3
High (≤1%)	Q12329	Heat shock protein 42 OS=Saccharomyces cerevisiae (strain ATCC 204508 / S288c) OX=559292 GN=HSP42 PE=1 SV=1	10	2	3	2	42.8	HSP42	62662.5	90097.7
High (≤1%)	P39998	Enhancer of mRNA-decapping protein 3 OS=Saccharomyces cerevisiae (strain ATCC 204508 / S288c) OX=559292 GN=EDC3 PE=1 SV=1	6	2	3	2	61.3	EDC3	36255.9	82069.8
High (≤1%)	P11154	Pyruvate carboxylase 1 OS=Saccharomyces cerevisiae (strain ATCC 204508 / S288c) OX=559292 GN=PYC1 PE=1 SV=2	2	2	2	2	130	PYC1	21813.4	34171.3
High (≤1%)	P04046	Amidophosphoribosyltransferase OS=Saccharomyces cerevisiae (strain ATCC 204508 / S288c) OX=559292 GN=ADE4 PE=1 SV=2	6	2	2	2	56.7	ADE4	41119.1	37575.1
High (≤1%)	P32476	Squalene monooxygenase OS=Saccharomyces cerevisiae (strain ATCC 204508 / S288c) OX=559292 GN=ERG1 PE=1 SV=2	5	2	2	2	55.1	ERG1	50338.4	16593.9
High (≤1%)	P0CX55	40S ribosomal protein S18-A OS=Saccharomyces cerevisiae (strain ATCC 204508 / S288c) OX=559292 GN=RPS18A PE=1 SV=1	15	2	2	2	17	RPS18A	152663	78259.4
High (≤1%)	P31373	Cystathionine gamma-lyase OS=Saccharomyces cerevisiae (strain ATCC 204508 / S288c) OX=559292 GN=CYS3 PE=1 SV=2	7	2	2	2	42.5	CYS3	67020.5	60700.1
High (≤1%)	P53169	YAP1-binding protein 2 OS=Saccharomyces cerevisiae (strain ATCC 204508 / S288c) OX=559292 GN=YBP2 PE=1 SV=1	2	2	2	2	73.1	YBP2	6225.85	33602.7
High (≤1%)	P07262	NADP-specific glutamate dehydrogenase 1 OS=Saccharomyces cerevisiae (strain ATCC 204508 / S288c) OX=559292 GN=GDH1 PE=1 SV=2	8	2	2	2	49.5	GDH1	14377	16350.5
High (≤1%)	Q12377	26S proteasome regulatory subunit RPN6 OS=Saccharomyces cerevisiae (strain ATCC 204508 / S288c) OX=559292 GN=RPN6 PE=1 SV=3	5	2	2	2	49.7	RPN6	13525.5	25485.5
High (≤1%)	P27476	Nuclear localization sequence-binding protein OS=Saccharomyces cerevisiae (strain ATCC 204508 / S288c) OX=559292 GN=NSR1 PE=1 SV=1	7	2	2	2	44.5	NSR1	91650.6	34816.5
High (≤1%)	P32561	Histone deacetylase RPD3 OS=Saccharomyces cerevisiae (strain ATCC 204508 / S288c) OX=559292 GN=RPD3 PE=1 SV=1	8	2	2	2	48.9	RPD3	9303.1	50810.3
High (≤1%)	P06208	2-isopropylmalate synthase OS=Saccharomyces cerevisiae (strain ATCC 204508 / S288c) OX=559292 GN=LEU4 PE=1 SV=1	4	2	2	2	68.4	LEU4	20332.1	36076.5
High (≤1%)	Q06679	U3 small nucleolar RNA-associated protein 4 OS=Saccharomyces cerevisiae (strain ATCC 204508 / S288c) OX=559292 GN=UTP4 PE=1 SV=1	2	2	2	2	87.7	UTP4	18481.5	55440.6
High (≤1%)	P53632	Poly(A) RNA polymerase protein 2 OS=Saccharomyces cerevisiae (strain ATCC 204508 / S288c) OX=559292 GN=PAP2 PE=1 SV=1	4	2	2	2	66	PAP2	8927.14	27707.4
High (≤1%)	Q08726	GPN-loop GTPase 2 OS=Saccharomyces cerevisiae (strain ATCC 204508 / S288c) OX=559292 GN=GPN2 PE=1 SV=1	6	2	2	2	39.7	GPN2	26179.1	39620.9
High (≤1%)	P53254	U3 small nucleolar RNA-associated protein 22 OS=Saccharomyces cerevisiae (strain ATCC 204508 / S288c) OX=559292 GN=UTP22 PE=1 SV=1	2	2	2	2	140.4	UTP22	4987.4	55599.3
High (≤1%)	P38112	ATP-dependent RNA helicase MAK5 OS=Saccharomyces cerevisiae (strain ATCC 204508 / S288c) OX=559292 GN=MAK5 PE=1 SV=1	4	2	2	2	87	MAK5	11836.8	22516.8
High (≤1%)	P49090	Asparagine synthetase [glutamine-hydrolyzing] 2 OS=Saccharomyces cerevisiae (strain ATCC 204508 / S288c) OX=559292 GN=ASN2 PE=1 SV=2	4	2	2	2	64.6	ASN2	67213.2	86706
High (≤1%)	Q12154	ATPase GET3 OS=Saccharomyces cerevisiae (strain ATCC 204508 / S288c) OX=559292 GN=GET3 PE=1 SV=1	7	2	2	2	39.3	GET3	14089.4	55086
High (≤1%)	Q12159	RNA annealing protein YRA1 OS=Saccharomyces cerevisiae (strain ATCC 204508 / S288c) OX=559292 GN=YRA1 PE=1 SV=2	11	2	2	2	24.9	YRA1	27561.5	71577.3
High (≤1%)	P06242	Serine/threonine-protein kinase KIN28 OS=Saccharomyces cerevisiae (strain ATCC 204508 / S288c) OX=559292 GN=KIN28 PE=1 SV=1	11	2	2	2	35.2	KIN28	66917.1	34989
High (≤1%)	P29055	Transcription initiation factor IIB OS=Saccharomyces cerevisiae (strain ATCC 204508 / S288c) OX=559292 GN=SUA7 PE=1 SV=1	10	2	2	2	38.2	SUA7	15382.8	22643.6
High (≤1%)	P0CX49	60S ribosomal protein L18-A OS=Saccharomyces cerevisiae (strain ATCC 204508 / S288c) OX=559292 GN=RPL18A PE=1 SV=1	11	2	2	2	20.6	RPL18A	167916	140854
High (≤1%)	P42945	U3 small nucleolar RNA-associated protein 10 OS=Saccharomyces cerevisiae (strain ATCC 204508 / S288c) OX=559292 GN=UTP10 PE=1 SV=1	1	2	2	2	200	UTP10	14157.6	26645.1
High (≤1%)	P19097	Fatty acid synthase subunit alpha OS=Saccharomyces cerevisiae (strain ATCC 204508 / S288c) OX=559292 GN=FAS2 PE=1 SV=2	2	2	2	2	206.8	FAS2	8830.1	8587.38
High (≤1%)	P03871	Partitioning protein REP1 OS=Saccharomyces cerevisiae (strain ATCC 204508 / S288c) OX=559292 GN=REP1 PE=1 SV=1	7	2	2	2	43.2	REP1	49405.4	59914.6
High (≤1%)	P21965	Protein kinase MCK1 OS=Saccharomyces cerevisiae (strain ATCC 204508 / S288c) OX=559292 GN=MCK1 PE=1 SV=1	7	2	2	2	43.1	MCK1	33168.9	27794.6
High (≤1%)	Q06078	U3 small nucleolar RNA-associated protein 21 OS=Saccharomyces cerevisiae (strain ATCC 204508 / S288c) OX=559292 GN=UTP21 PE=1 SV=1	3	2	2	2	104.7	UTP21	9018.66	24541.5
High (≤1%)	P25297	Inorganic phosphate transporter PHO84 OS=Saccharomyces cerevisiae (strain ATCC 204508 / S288c) OX=559292 GN=PHO84 PE=1 SV=2	3	2	2	2	64.3	PHO84	149989	42902.7
High (≤1%)	P39079	T-complex protein 1 subunit zeta OS=Saccharomyces cerevisiae (strain ATCC 204508 / S288c) OX=559292 GN=CCT6 PE=1 SV=1	5	2	2	2	59.9	CCT6	7588.84	20690.3
High (≤1%)	P25379	Catabolic L-serine/threonine dehydratase OS=Saccharomyces cerevisiae (strain ATCC 204508 / S288c) OX=559292 GN=CHA1 PE=1 SV=2	9	2	2	2	39.3	CHA1	50573.3	104938
High (≤1%)	P34760	Peroxiredoxin TSA1 OS=Saccharomyces cerevisiae (strain ATCC 204508 / S288c) OX=559292 GN=TSA1 PE=1 SV=3	10	2	2	2	21.6	TSA1	117130	41171.7
High (≤1%)	P37303	Low specificity L-threonine aldolase OS=Saccharomyces cerevisiae (strain ATCC 204508 / S288c) OX=559292 GN=GLY1 PE=1 SV=2	7	2	2	2	42.8	GLY1	55630.3	71401.9
High (≤1%)	P40495	Homoisocitrate dehydrogenase, mitochondrial OS=Saccharomyces cerevisiae (strain ATCC 204508 / S288c) OX=559292 GN=LYS12 PE=1 SV=1	6	2	2	2	40	LYS12	19977.3	24625.6
High (≤1%)	P09064	Eukaryotic translation initiation factor 2 subunit beta OS=Saccharomyces cerevisiae (strain ATCC 204508 / S288c) OX=559292 GN=SUI3 PE=1 SV=2	12	2	2	2	31.6	SUI3	109145	119824
